# Supplementary material for: Bronchiolitis: evidence-based management in high-risk infants in the intensive care setting
Source: Pediatr Res. 2024 Jun 20;96(7):1560–7. doi: 10.1038/s41390-024-03340-y (PMC11772224; doi:10.1038/s41390-024-03340-y)
Supplement: Supplementary file 2 — Supplementary [file 41390_2024_3340_MOESM2_ESM.xlsx]

## Sheet: Sheet1
	Supplementary Table 2: Summary of the 27 Studies Extracted from our Search for Literature Regarding the Intensive Care Management of Bronchiolitis
	Citation	Study type	N	Aim of the Study	Key Results and Outcome
	NPPV (CPAP or BiPAP)
	Delacroix et al., 2020	RCS	252 (110 BiPAP)	To describe the use of BiPAP in infants 1 day to 6 months admitted to the PICU with severe bronchiolitis.	Patients in the BiPAP group had a longer duration of non-invasive support (4 vs 2 and 3 in the HFNC and CPAP group, respectively (P < .001)). As well as this, they had a longer PICU stay (4 vs 3 and 3 in the HFNC and CPAP group, respectively (P = .01))
	Mayordomo-Colunga et al., 2018	RCT	16 (9 helmet, 7 nasal prongs)	To compare CPAP treatment via a helmet or nasal prongs in infants <3 months admitted to the PICU with bronchiolitis.	There was no significant difference, between these two modes of CPAP delivery. Between groups there was no significant difference in in M-WCAS clinical score (P = .24), heart rate (P = 0.51), respiratory rate (P = .90), FIO2 (P = .30), SpO2 (P = .41) and use of sedatives (P = .77).
	HFNC
	Kapur et al.,2019	PCS	22 (8 moderate bronchiolitis, 14 severe bronchiolitis)	To evaluate efficacy and safety of HFNC in children between ages of 2 months to 2 years with moderate to severe bronchiolitis.	After completion of one hour of HFNC oxygen therapy, mean HR was 151.59±14.61 beats/min, RR 59.32±9.61/ min, SpO2 99.59±0.59%, PaCO2 30.99±6.16 mmHg and PaO2 125.71±37.12 mmHg. There was statistically significant improvement (p<0.05) in the work of breathing as indicated by fall in mean HR and RR along with increase in mean SpO2 level after one hour of HFNC oxygen therapy.
	Pham et al., 2014	PIT	28 (14 with bronchiolitis)	To assess the effect of HFNC on the WOB in infants <12 months with bronchiolitis and cardiac conditions.	HFNC was found to reduce the WOB. There was a decrease in RR from 60bpm to 54bpm, off versus on HFNC, respectively. Electrical activity of the diaphragm decreased. Volume state of the lung increased from 2.34 V off HFNC to 2.41 V on HFNC. PRP decreased significantly from 970 cmH2O/min to 598 cmH2O/min.
	Heikkilä et al., 2018	RCS	88 (35 of whom were PICU patients)	To examine the outcomes of HFNC management in bronchiolitis and compare infants <12 months who did and did not respond to this oxygen delivery method.	There was a success rate of 86% overall, including 23/35 in PICU. Lower gestational age, lower birthweight and being born preterm were associated with failures of HFNC, having a history of RDS and BPD were rare and did not explain the HFNC failures.
	Milési et al., 2018	RCT	286 (142 allocated to 2-L/kg/min, 144 allocated to 3-L/kg/min)	To assess 3-L/kg/min versus 2-L/kg/min HFNC treatment in infants <6 months with bronchiolitis requiring admission to the PICU.	This study found that a flow rate of 3 L/kg/min was not better to 2 L/kg/min when HFNC was used for the primary management of moderate to severe acute viral bronchiolitis in young infants (intubation rates [2.8% (2L) vs. 6.9% (3L), p = 0.17] and durations of invasive [0.2 (2L) vs. 0.5 (3L) days, p = 0.10] and non-invasive [1.4 (2L) vs. 1.6 (3L) days, p = 0.97] ventilation were comparable). 2 L/kg…
	Ergul et al., 2018	RCT	60 (30 HFNC; 30 diffuser mask)	To compare the effect of using a face mask with a small diffuser for oxygen delivery (OxyMask) vs HFNC in infants 1-24 months with moderate to severe bronchiolitis.	The probability of survival differed significantly between the two treatment methods (p = 0.009). Time to weaning off oxygen therapy was 56hr in the HFNC group and 96hr in the mask group (p < 0.001). As a result, HFNC use led to the decrease in the treatment failure rate and the duration of both oxygen therapy and ICU treatment compared to the diffuser mask, which implies that an HFNC should be t…
	NPPV (CPAP or BiPAP) vs oxygen therapy (e.g., HFNC)
	Habra et al., 2020	RCS	137 (88 HFNC, 10 CPAP, 50 BiPAP)	To compare the failure rates of different respiratory supportive modalities: compare NIV (i.e., BiPAP and CPAP) and HFNC, in patients between 1 month to 24 months treated for acute bronchiolitis in PICU.	Among the 39 patients who failed HFNC, 90% were successfully changed to BiPAP and taken off later, whereas the remaining 4 were intubated and reeded mechanical ventilation. However, all four patients who failed BiPAP were intubated and mechanically ventilated. No differences were observed among the three groups in terms of the lengths of PICU or hospital stays.
	Essouri et al., 2017	PCS	194 (137 French with higher rate of NIV, 57 Canada with higher rate of invasive management)	To compare invasive versus non-invasive (CPAP, HFNC) management of patients <2 years with severe bronchiolitis requiring intensive care.	There was a significant difference in the use of invasive ventilation at the 2 sites (3% for center 1 vs 26% for center 2, p<0.0001). The duration of ventilatory support, length of hospitalisation and rate of PICU readmission were similar between centres. In centre 1, nCPAP was used most for first ventilatory support and only 4/137 (3%) patients were intubated. In centre 2, HFNC was used more fre…
	Metge et al., 2014	RCT	34 (19 CPAP and 15 HFNC)	To compare use of nasal CPAP (nCPAP) to HFNC in infants 2-6 weeks of age admitted to PICU with acute bronchiolitis.	There was no significant difference between the two groups for RR, HR, FiO2, and CO2 evolution. HFNC therapy failed in 3 patients, 2 of whom required invasive mechanical ventilation, versus one in the nCPAP group. Mean maximal RR decreased significantly in the two groups from day 1 to day 5 (p<0.01).
	Borgi et al., 2021	RCT	255 (130 HFNC, 125 NPPV/CPAP)	To compare NPPV/CPAP and HFNC devices in patients aged 7 days to 6 months with severe bronchiolitis.	The success of the treatment was substantially higher in the CPAP/NPPV group (70.4%) compared to the HFNC group (50.7% (p=0.001)). Lower baseline pH was the only significant failure predictor in the CPAP/NPPV group (p=0.035). There were no differences in intubation rate or serious adverse events between the groups.
	Clayton et al., 2019	RCS	6496 (5562 HFNC, NPPV 934)	Compare the rate of subsequent invasive mechanical ventilation after initial support with NPPV vs HFNC in children <2 years with bronchiolitis admitted to the PICU.	Initially supported with NPPV or HFNC, 12.3% of patients subsequently received invasive mechanical ventilation. Invasive mechanical ventilation was more common in patients initially supported with NPPV compared with HFNC (20.1% vs 11.0%: p < 0.001). Initial support with NPPV was associated with higher odds of subsequent invasive mechanical ventilation compared with HFNC (odds ratio, 1.53; 95% CI,…
	Sarkar et al., 2018	RPS	31 (16 nCPAP, 15 HHHFNC)	Comparing nasal CPAP vs hot humidified HFNC in infants aged 28 days to 12 months (excluding neonates) in the PICU.	Compared to nCPAP, HFNC was better tolerated as indicated by better normalization of HR (P < 0.001); better COMFORT Score (P < 0.003) and lower incidence of NI (46.66% vs. 75%; P = 0.21).
	Cesar et al., 2020	RCT	63 (35 HFNC, 28 CPAP)	To compare nasal CPAP to HFNC in infants <9 months with moderate to severe bronchiolitis admitted to the PICU.	Treatment failure (need for BiPAP or endotracheal intubation) occurred in 10 patients (35.7%) in the CPAP group and 13 patients (37.1%) in the HFNC group (p = 0.88). PICU duration was similar between CPAP and HFNC groups (5 [4-7] days and 5 [4-8] days, p = 0.46, respectively)
	Dohna-Schwake et al.,2018	RCS	146 (86 CPAP, 40 HNFC)	Compares HFNC and CPAP management of infants <1 year with acute severe viral bronchiolitis between two areas in France.	Shorter duration of respiratory support seen with increased n-CPAP over HFNC. There were longer durations of respiratory support and oxygen in groups treated with HFNC (3 days vs 4.5 days respiratory support). Almost all patients in the HFNC group received additional therapies (inhalation, infusion, hypertonic saline, adrenaline, salbutamol, systemic steroids, caffeine, and antibiotics) versus al…
	Thia et al., 2007	RCT	31 (16 CPAP first, 15 received ST first, then swap; 29 completed study)	To compare CPAP with standard treatment in the management of bronchiolitis in children aged 1 year.	PCO2 after 12hr fell by 0.92 kPa in children treated with CPAP compared with a rise of 0.04 kPa in those on ST (p<0.015). If CPAP was used first, there was a significantly better reduction in PCO2 than if it was used second. Using CPAP in addition to ST resulted in a significant reduction in PCO2 by 1.35 kPa after 12hr compared with ST alone. CPAP should be considered as first line treatment.
	Milési et al., 2013	RCT	19 (10 CPAP; 9 control)	To compare 6cm H2O nCPAP vs conventional oxygen therapy in patients <6 months with severe bronchiolitis admitted to PICU.	Compared with control conditions, nCPAP decreased M-WCAS [−2.4 (1.05) vs. −0.5 (1.3), P = 0.03], PTPesinsp/breath [−9.7 (5.7) vs. −1.4 (8.2), P = 0.04], PTPesinsp/min [−666 (402) vs. −116 (352), P = 0.015], and FiO2 [−7 (10) vs. +5 (15), P = 0.05]. Significant worsening of M-WCAS was only observed in the control group (4/9 vs. 0/10, P = 0.03). nCPAP rapidly decreased inspiratory work in young inf…
	Heliox therapy
	Liet et al., 2005	RCT	39 (18 Helium group, 21 control group)	To determine whether non-invasive therapy using a helium–oxygen mixture reduces the use of PPV in the treatment of infants <6 months with respiratory failure caused by severe bronchiolitis.	No significant differences between the patients in the helium group and the control group with respect to the rate of PPV. PPV was instituted in 4/21 (19%) infants in the control group and in 4/18 (22%) infants in the helium group (relative risk [RR] = 1.17; 95% confidence interval [CI] = .34 to 4.01). Endotracheal intubation was instituted in 3/21 (14%) infants in the control group and in 4/18 (…
	Martinón-Torres et al., 2002	RCT	38 (19 Heliox, 19 control)	To assess the therapeutic effects of breathing a low-density gas mixture (heliox: 70% helium and 30% oxygen) in infants 1 months to 2 years of age with moderate to severe viral bronchiolitis.	Clinical scores such as HR, RR, and SpO2 improved in both groups. After 1hr, the improvement in clinical score was significantly higher in the heliox group than in the control group (3.6 +/- 1.16 vs 5.5 +/- 0.89), and these differences continued to be significant at the end of the observation period (2.39 +/- 0.69 and 4.07 +/- 0.96, respectively). There was a total average decrease of 4.2 points …
	Dexamethasone
	Veldhoen et al., 2017	RCS	200 (99 dexamethasone101 control)	To examine the effectiveness of prophylactic dexamethasone on reintubation rates for infants aged <13 months with bronchiolitis requiring mechanical ventilation.	This study reported a 13% decreased risk of reintubation in infants with RSV bronchiolitis treated with prophylactic dexamethasone compared to control.
	Nutritional supplementation
	De Betue et al., 2011	RCT	18 (8 protein enriched formula, 10 normal formula)	This study investigated whether increasing protein and energy intake can promote anabolism in infants aged 4 weeks to 12 months admitted to the PICU with viral bronchiolitis.	Protein balance was markedly higher with protein enriched-formula than with standard-formula (PE-formula: 0.73±0.5 vs S-formula: 0.02±0.6 g/kg/24 h), resulting from significantly increased protein synthesis (PE-formula: 9.6±4.4, S-formula: 5.2±2.3 g/kg/24 h), despite significantly increased protein breakdown (PE-formula: 8.9±4.3, S-formula: 5.2±2.6 g/kg/24 h). Protein anabolism can be achieved by…
	Ribavirin
	Guerguerian et al., 1998	RCT	42 (20 ribavirin, 21 control)	To assess the clinical effectiveness of ribavirin in previously well infants <1 year who require ventilation for respiratory distress secondary to RSV bronchiolitis.	The trial demonstrated a lack of effectiveness of aerosolized ribavirin as no significant differences in the length of any of the following: ventilation (102.16 ± 65.26 versus 126.28 ± 78.72 h; p=0.29), aerosol therapy, stay in the ICU, total oxygen therapy, and hospitalisation.
	RSVIG
	Rodriguez et al., 1997	RCT	101 (46 RSVIG, 52 control)	To evaluate the efficacy of high titer RSV immune globulin in the treatment of previously healthy children <2 years hospitalized with RSV bronchiolitis.	Children with moderate respiratory illness did not receive any benefit from RSVIG therapy. RSVIG recipients with more severe illness (entry respiratory scores >/=3.0) had 1.6 fewer hospital days and 2.7 less ICU days.
	Diuretics
	Agasthya et al., 2021	RCT	224 (179 furosemide; 45 control)	To assess the use of intravenous furosemide in children <2 years with bronchiolitis requiring mechanical ventilation.	Initial fluid overload was linked with longer duration of mechanical ventilation (median days 6 vs 4, p<0.001) and length of stay (median days 10 vs 6, p<0.001) even with the use of furosemide. Initial management of fluid overload with diuretics may help to prevent the prolonged need for mechanical ventilation and PICU stays, while it may also help to improve oxygenation.
	EPO
	Jacobs et al., 2003	RCT	44 (22 EPO, 22 control)	To assess if treatment with exogenous erythropoietin would increase reticulocyte count and hematocrit and reduce RBC transfusion requirements in critically ill children aged 1 month to 2 years with bronchiolitis, respiratory failure, and anaemia.	10/22 (45%) children in the erythropoietin group required RBC transfusion compared with 11/22 (50%) in the control group (this result was not significant). The increase in reticulocyte count was greater in the EPO group compared with the control group but this result was not significant.
	Caffeine
	Heuzé et al., 2020	RCS	54 (49 (91%) received caffeine; 5 (9%) no caffeine (control))	To describe the management of infants <1 year with bronchiolitis related apnea in a PICU, evaluate the caffeine prescription rate for this indication and explore its potential effects on clinical outcomes. Median patient age was 24 days.	Supportive care and length of PICU stay were similar for the caffeine group and control group. Length of hospital stay was significantly shorter in the caffeine group (8 vs. 14 days, P<0.05).
	Key: BiPAP: Bilevel Positive Airway Pressure; BPD: Bronchopulmonary Dysplasia; COMFORT score: Measure of tolerance to interference; CPAP: Continuous Positive Airway Pressure; EPO: Erythropoietin; FIO2: Fraction of Inspired Oxygen; HFNC: High-Flow Nasal Cannula Oxygen Therapy; HR: Heart Rate; ICU: Intensive Care Unit; M-WCAS: modified Wood’s Clinical Asthma Score; nCPAP: nasal continuous positive …
